# Supplementary material for: Surveillance for Coronaviruses in Bats, Lebanon and Egypt, 2013–2015
Source: Emerg Infect Dis. 2016 Jan;22(1):148–50. doi: 10.3201/eid2201.151397 (PMC4696718; doi:10.3201/eid2201.151397)
Supplement: Technical Appendix 2 — Nucleotide and amino acid pairwise distances of coronaviruses found in bats, Egypt and Lebanon, 2013–2015. [file 15-1397-Techapp-s2.xlsx]

## Sheet: RdRp_nt
Nucleotide pairwise distance
Group		Egypt/NRC-HKU-092	Egypt/NRC-HKU-108	BtCoV_HKU9-2	Egypt/NRC-HKU-034	Lebanon/NRC-HKU-079	Lebanon/NRC-HKU-135	Lebanon/NRC-HKU-231	Egypt/NRC-HKU-B77	Egypt/NRC-HKU-B81	Lebanon/NRC-HKU-RL10	Lebanon/NRC-HKU-RL39	BtCoV_HKU9-1	Lebanon/NRC-HKU-033	Lebanon/NRC-HKU-042	Lebanon/NRC-HKU-045	Lebanon/NRC-HKU-228	Egypt/NRC-HKU-306	Egypt/NRC-HKU-308	Egypt/NRC-HKU-302	Egypt/NRC-HKU-310	Egypt/NRC-HKU-RB182	Lebanon/NRC-HKU-RL3	Lebanon/NRC-HKU-RL6	Lebanon/NRC-HKU-RL14	Lebanon/NRC-HKU-RL21	Lebanon/NRC-HKU-RL29	Lebanon/NRC-HKU-RL46	Lebanon/NRC-HKU-RL52	Lebanon/NRC-HKU-RL65	Lebanon/NRC-HKU-RL67	Lebanon/NRC-HKU-RL107	Lebanon/NRC-HKU-RL113	BtCoV_HKU9-3
A	Egypt/NRC-HKU-092	ID
	Egypt/NRC-HKU-108	1	ID
	BtCoV_HKU9-2	0.987	0.987	ID
B	Egypt/NRC-HKU-034	0.893	0.893	0.9	ID
	Lebanon/NRC-HKU-079	0.89	0.89	0.893	0.921	ID
	Lebanon/NRC-HKU-135	0.9	0.9	0.906	0.99	0.924	ID
	Lebanon/NRC-HKU-231	0.9	0.9	0.906	0.99	0.924	1	ID
	Egypt/NRC-HKU-B77	0.896	0.896	0.903	0.99	0.927	0.987	0.987	ID
	Egypt/NRC-HKU-B81	0.893	0.893	0.9	0.99	0.924	0.987	0.987	0.993	ID
	Lebanon/NRC-HKU-RL10	0.9	0.9	0.906	0.99	0.924	1	1	0.987	0.987	ID
	Lebanon/NRC-HKU-RL39	0.9	0.9	0.906	0.99	0.924	1	1	0.987	0.987	1	ID
	BtCoV_HKU9-1	0.896	0.896	0.903	0.972	0.924	0.975	0.975	0.975	0.975	0.975	0.975	ID
C	Lebanon/NRC-HKU-033	0.872	0.872	0.878	0.878	0.875	0.881	0.881	0.884	0.881	0.881	0.881	0.881	ID
	Lebanon/NRC-HKU-042	0.869	0.869	0.875	0.881	0.878	0.884	0.884	0.887	0.884	0.884	0.884	0.884	0.996	ID
	Lebanon/NRC-HKU-045	0.869	0.869	0.875	0.881	0.878	0.884	0.884	0.887	0.884	0.884	0.884	0.884	0.996	1	ID
	Lebanon/NRC-HKU-228	0.869	0.869	0.875	0.881	0.878	0.884	0.884	0.887	0.884	0.884	0.884	0.884	0.996	1	1	ID
	Egypt/NRC-HKU-306	0.872	0.872	0.878	0.884	0.881	0.887	0.887	0.89	0.887	0.887	0.887	0.887	0.993	0.996	0.996	0.996	ID
	Egypt/NRC-HKU-308	0.872	0.872	0.878	0.884	0.881	0.887	0.887	0.89	0.887	0.887	0.887	0.887	0.993	0.996	0.996	0.996	1	ID
	Egypt/NRC-HKU-302	0.872	0.872	0.878	0.884	0.881	0.887	0.887	0.89	0.887	0.887	0.887	0.887	0.993	0.996	0.996	0.996	1	1	ID
	Egypt/NRC-HKU-310	0.872	0.872	0.878	0.884	0.881	0.887	0.887	0.89	0.887	0.887	0.887	0.887	0.993	0.996	0.996	0.996	1	1	1	ID
	Egypt/NRC-HKU-RB182	0.872	0.872	0.878	0.884	0.881	0.887	0.887	0.89	0.887	0.887	0.887	0.887	0.993	0.996	0.996	0.996	1	1	1	1	ID
	Lebanon/NRC-HKU-RL3	0.869	0.869	0.875	0.881	0.878	0.884	0.884	0.887	0.884	0.884	0.884	0.884	0.996	1	1	1	0.996	0.996	0.996	0.996	0.996	ID
	Lebanon/NRC-HKU-RL6	0.872	0.872	0.878	0.884	0.881	0.887	0.887	0.89	0.887	0.887	0.887	0.887	0.993	0.996	0.996	0.996	0.993	0.993	0.993	0.993	0.993	0.996	ID
	Lebanon/NRC-HKU-RL14	0.872	0.872	0.878	0.884	0.881	0.887	0.887	0.89	0.887	0.887	0.887	0.887	0.993	0.996	0.996	0.996	0.993	0.993	0.993	0.993	0.993	0.996	1	ID
	Lebanon/NRC-HKU-RL21	0.872	0.872	0.878	0.884	0.881	0.887	0.887	0.89	0.887	0.887	0.887	0.887	0.993	0.996	0.996	0.996	0.993	0.993	0.993	0.993	0.993	0.996	1	1	ID
	Lebanon/NRC-HKU-RL29	0.869	0.869	0.875	0.881	0.878	0.884	0.884	0.887	0.884	0.884	0.884	0.884	0.996	1	1	1	0.996	0.996	0.996	0.996	0.996	1	0.996	0.996	0.996	ID
	Lebanon/NRC-HKU-RL46	0.869	0.869	0.875	0.881	0.878	0.884	0.884	0.887	0.884	0.884	0.884	0.884	0.996	1	1	1	0.996	0.996	0.996	0.996	0.996	1	0.996	0.996	0.996	1	ID
	Lebanon/NRC-HKU-RL52	0.869	0.869	0.875	0.881	0.878	0.884	0.884	0.887	0.884	0.884	0.884	0.884	0.996	1	1	1	0.996	0.996	0.996	0.996	0.996	1	0.996	0.996	0.996	1	1	ID
	Lebanon/NRC-HKU-RL65	0.863	0.863	0.869	0.878	0.878	0.881	0.881	0.884	0.881	0.881	0.881	0.881	0.99	0.993	0.993	0.993	0.99	0.99	0.99	0.99	0.99	0.993	0.99	0.99	0.99	0.993	0.993	0.993	ID
	Lebanon/NRC-HKU-RL67	0.869	0.869	0.875	0.881	0.878	0.884	0.884	0.887	0.884	0.884	0.884	0.884	0.996	1	1	1	0.996	0.996	0.996	0.996	0.996	1	0.996	0.996	0.996	1	1	1	0.993	ID
	Lebanon/NRC-HKU-RL107	0.869	0.869	0.875	0.881	0.878	0.884	0.884	0.887	0.884	0.884	0.884	0.884	0.996	1	1	1	0.996	0.996	0.996	0.996	0.996	1	0.996	0.996	0.996	1	1	1	0.993	1	ID
	Lebanon/NRC-HKU-RL113	0.869	0.869	0.875	0.881	0.878	0.884	0.884	0.887	0.884	0.884	0.884	0.884	0.996	1	1	1	0.996	0.996	0.996	0.996	0.996	1	0.996	0.996	0.996	1	1	1	0.993	1	1	ID
	BtCoV_HKU9-3	0.866	0.866	0.872	0.89	0.881	0.893	0.893	0.896	0.893	0.893	0.893	0.893	0.975	0.978	0.978	0.978	0.981	0.981	0.981	0.981	0.981	0.978	0.975	0.975	0.975	0.978	0.978	0.978	0.972	0.978	0.978	0.978	ID
Amino acid pairwise distance
Group		Egypt/NRC-HKU-092	Egypt/NRC-HKU-108	BtCoV_HKU9-2	Egypt/NRC-HKU-034	Lebanon/NRC-HKU-079	Lebanon/NRC-HKU-135	Lebanon/NRC-HKU-231	Egypt/NRC-HKU-B77	Egypt/NRC-HKU-B81	Lebanon/NRC-HKU-RL10	Lebanon/NRC-HKU-RL39	BtCoV_HKU9-1	Lebanon/NRC-HKU-033	Lebanon/NRC-HKU-042	Lebanon/NRC-HKU-045	Lebanon/NRC-HKU-228	Egypt/NRC-HKU-306	Egypt/NRC-HKU-308	Egypt/NRC-HKU-302	Egypt/NRC-HKU-310	Egypt/NRC-HKU-RB182	Lebanon/NRC-HKU-RL3	Lebanon/NRC-HKU-RL6	Lebanon/NRC-HKU-RL14	Lebanon/NRC-HKU-RL21	Lebanon/NRC-HKU-RL29	Lebanon/NRC-HKU-RL46	Lebanon/NRC-HKU-RL52	Lebanon/NRC-HKU-RL65	Lebanon/NRC-HKU-RL67	Lebanon/NRC-HKU-RL107	Lebanon/NRC-HKU-RL113	BtCoV_HKU9-3
A	Egypt/NRC-HKU-092	ID
	Egypt/NRC-HKU-108	1	ID
	BtCoV_HKU9-2	1	1	ID
B	Egypt/NRC-HKU-034	0.982	0.982	0.982	ID
	Lebanon/NRC-HKU-079	0.973	0.973	0.973	0.991	ID
	Lebanon/NRC-HKU-135	0.982	0.982	0.982	1	0.991	ID
	Lebanon/NRC-HKU-231	0.982	0.982	0.982	1	0.991	1	ID
	Egypt/NRC-HKU-B77	0.982	0.982	0.982	1	0.991	1	1	ID
	Egypt/NRC-HKU-B81	0.982	0.982	0.982	1	0.991	1	1	1	ID
	Lebanon/NRC-HKU-RL10	0.982	0.982	0.982	1	0.991	1	1	1	1	ID
	Lebanon/NRC-HKU-RL39	0.982	0.982	0.982	1	0.991	1	1	1	1	1	ID
	BtCoV_HKU9-1	0.982	0.982	0.982	1	0.991	1	1	1	1	1	1	ID
C	Lebanon/NRC-HKU-033	0.964	0.964	0.964	0.982	0.973	0.982	0.982	0.982	0.982	0.982	0.982	0.982	ID
	Lebanon/NRC-HKU-042	0.964	0.964	0.964	0.982	0.973	0.982	0.982	0.982	0.982	0.982	0.982	0.982	1	ID
	Lebanon/NRC-HKU-045	0.964	0.964	0.964	0.982	0.973	0.982	0.982	0.982	0.982	0.982	0.982	0.982	1	1	ID
	Lebanon/NRC-HKU-228	0.964	0.964	0.964	0.982	0.973	0.982	0.982	0.982	0.982	0.982	0.982	0.982	1	1	1	ID
	Egypt/NRC-HKU-306	0.964	0.964	0.964	0.982	0.973	0.982	0.982	0.982	0.982	0.982	0.982	0.982	1	1	1	1	ID
	Egypt/NRC-HKU-308	0.964	0.964	0.964	0.982	0.973	0.982	0.982	0.982	0.982	0.982	0.982	0.982	1	1	1	1	1	ID
	Egypt/NRC-HKU-302	0.964	0.964	0.964	0.982	0.973	0.982	0.982	0.982	0.982	0.982	0.982	0.982	1	1	1	1	1	1	ID
	Egypt/NRC-HKU-310	0.964	0.964	0.964	0.982	0.973	0.982	0.982	0.982	0.982	0.982	0.982	0.982	1	1	1	1	1	1	1	ID
	Egypt/NRC-HKU-RB182	0.964	0.964	0.964	0.982	0.973	0.982	0.982	0.982	0.982	0.982	0.982	0.982	1	1	1	1	1	1	1	1	ID
	Lebanon/NRC-HKU-RL3	0.964	0.964	0.964	0.982	0.973	0.982	0.982	0.982	0.982	0.982	0.982	0.982	1	1	1	1	1	1	1	1	1	ID
	Lebanon/NRC-HKU-RL6	0.964	0.964	0.964	0.982	0.973	0.982	0.982	0.982	0.982	0.982	0.982	0.982	1	1	1	1	1	1	1	1	1	1	ID
	Lebanon/NRC-HKU-RL14	0.964	0.964	0.964	0.982	0.973	0.982	0.982	0.982	0.982	0.982	0.982	0.982	1	1	1	1	1	1	1	1	1	1	1	ID
	Lebanon/NRC-HKU-RL21	0.964	0.964	0.964	0.982	0.973	0.982	0.982	0.982	0.982	0.982	0.982	0.982	1	1	1	1	1	1	1	1	1	1	1	1	ID
	Lebanon/NRC-HKU-RL29	0.964	0.964	0.964	0.982	0.973	0.982	0.982	0.982	0.982	0.982	0.982	0.982	1	1	1	1	1	1	1	1	1	1	1	1	1	ID
	Lebanon/NRC-HKU-RL46	0.964	0.964	0.964	0.982	0.973	0.982	0.982	0.982	0.982	0.982	0.982	0.982	1	1	1	1	1	1	1	1	1	1	1	1	1	1	ID
	Lebanon/NRC-HKU-RL52	0.964	0.964	0.964	0.982	0.973	0.982	0.982	0.982	0.982	0.982	0.982	0.982	1	1	1	1	1	1	1	1	1	1	1	1	1	1	1	ID
	Lebanon/NRC-HKU-RL65	0.955	0.955	0.955	0.973	0.964	0.973	0.973	0.973	0.973	0.973	0.973	0.973	0.991	0.991	0.991	0.991	0.991	0.991	0.991	0.991	0.991	0.991	0.991	0.991	0.991	0.991	0.991	0.991	ID
	Lebanon/NRC-HKU-RL67	0.964	0.964	0.964	0.982	0.973	0.982	0.982	0.982	0.982	0.982	0.982	0.982	1	1	1	1	1	1	1	1	1	1	1	1	1	1	1	1	0.991	ID
	Lebanon/NRC-HKU-RL107	0.964	0.964	0.964	0.982	0.973	0.982	0.982	0.982	0.982	0.982	0.982	0.982	1	1	1	1	1	1	1	1	1	1	1	1	1	1	1	1	0.991	1	ID
	Lebanon/NRC-HKU-RL113	0.964	0.964	0.964	0.982	0.973	0.982	0.982	0.982	0.982	0.982	0.982	0.982	1	1	1	1	1	1	1	1	1	1	1	1	1	1	1	1	0.991	1	1	ID
	BtCoV_HKU9-3	0.964	0.964	0.964	0.982	0.973	0.982	0.982	0.982	0.982	0.982	0.982	0.982	1	1	1	1	1	1	1	1	1	1	1	1	1	1	1	1	0.991	1	1	1	ID

## Sheet: raw
EG092IN67a_P140116D	ID
EG108IN67a_P140116D	0	ID
BtCoV_HKU9-2	0	0	ID
EG034_In67a_P140113A	0.018	0.018	0.018	ID
LB079IN67a_P140219B	0.027	0.027	0.027	0.009	ID
LB135In67a_P140227B	0.018	0.018	0.018	0	0.009	ID
LB231In67a_P140227B	0.018	0.018	0.018	0	0.009	0	ID
Fruit_Bat/Egypt/B77	0.018	0.018	0.018	0	0.009	0	0	ID
Fruit_Bat/Egypt/B81	0.018	0.018	0.018	0	0.009	0	0	0	ID
Fruit_Bat/Lebanon/RL10	0.018	0.018	0.018	0	0.009	0	0	0	0	ID
Fruit_Bat/Lebanon/RL39	0.018	0.018	0.018	0	0.009	0	0	0	0	0	ID
BtCoV_HKU9-1	0.018	0.018	0.018	0	0.009	0	0	0	0	0	0	ID
LB033IN67a_P140219B	0.036	0.036	0.036	0.018	0.027	0.018	0.018	0.018	0.018	0.018	0.018	0.018	ID
LB042IN67a_P140219B	0.036	0.036	0.036	0.018	0.027	0.018	0.018	0.018	0.018	0.018	0.018	0.018	0	ID
LB045IN67a_P140219B	0.036	0.036	0.036	0.018	0.027	0.018	0.018	0.018	0.018	0.018	0.018	0.018	0	0	ID
LB228In67a_P140227B	0.036	0.036	0.036	0.018	0.027	0.018	0.018	0.018	0.018	0.018	0.018	0.018	0	0	0	ID
EG306IN67a_C05_P131212B	0.036	0.036	0.036	0.018	0.027	0.018	0.018	0.018	0.018	0.018	0.018	0.018	0	0	0	0	ID
EG308IN67a_D05_P131212B	0.036	0.036	0.036	0.018	0.027	0.018	0.018	0.018	0.018	0.018	0.018	0.018	0	0	0	0	0	ID
EG302IN67a_B05_P131212B	0.036	0.036	0.036	0.018	0.027	0.018	0.018	0.018	0.018	0.018	0.018	0.018	0	0	0	0	0	0	ID
EG310IN67a_E05_P131212B	0.036	0.036	0.036	0.018	0.027	0.018	0.018	0.018	0.018	0.018	0.018	0.018	0	0	0	0	0	0	0	ID
Fruit_Bat/Egypt/RB182	0.036	0.036	0.036	0.018	0.027	0.018	0.018	0.018	0.018	0.018	0.018	0.018	0	0	0	0	0	0	0	0	ID
Fruit_Bat/Lebanon/RL3	0.036	0.036	0.036	0.018	0.027	0.018	0.018	0.018	0.018	0.018	0.018	0.018	0	0	0	0	0	0	0	0	0	ID
Fruit_Bat/Lebanon/RL6	0.036	0.036	0.036	0.018	0.027	0.018	0.018	0.018	0.018	0.018	0.018	0.018	0	0	0	0	0	0	0	0	0	0	ID
Fruit_Bat/Lebanon/RL14	0.036	0.036	0.036	0.018	0.027	0.018	0.018	0.018	0.018	0.018	0.018	0.018	0	0	0	0	0	0	0	0	0	0	0	ID
Fruit_Bat/Lebanon/RL21	0.036	0.036	0.036	0.018	0.027	0.018	0.018	0.018	0.018	0.018	0.018	0.018	0	0	0	0	0	0	0	0	0	0	0	0	ID
Fruit_Bat/Lebanon/RL29	0.036	0.036	0.036	0.018	0.027	0.018	0.018	0.018	0.018	0.018	0.018	0.018	0	0	0	0	0	0	0	0	0	0	0	0	0	ID
Fruit_Bat/Lebanon/RL46	0.036	0.036	0.036	0.018	0.027	0.018	0.018	0.018	0.018	0.018	0.018	0.018	0	0	0	0	0	0	0	0	0	0	0	0	0	0	ID
Fruit_Bat/Lebanon/RL52	0.036	0.036	0.036	0.018	0.027	0.018	0.018	0.018	0.018	0.018	0.018	0.018	0	0	0	0	0	0	0	0	0	0	0	0	0	0	0	ID
Fruit_Bat/Lebanon/RL65	0.045	0.045	0.045	0.027	0.036	0.027	0.027	0.027	0.027	0.027	0.027	0.027	0.009	0.009	0.009	0.009	0.009	0.009	0.009	0.009	0.009	0.009	0.009	0.009	0.009	0.009	0.009	0.009	ID
Fruit_Bat/Lebanon/RL67	0.036	0.036	0.036	0.018	0.027	0.018	0.018	0.018	0.018	0.018	0.018	0.018	0	0	0	0	0	0	0	0	0	0	0	0	0	0	0	0	0.009	ID
Fruit_Bat/Lebanon/RL107	0.036	0.036	0.036	0.018	0.027	0.018	0.018	0.018	0.018	0.018	0.018	0.018	0	0	0	0	0	0	0	0	0	0	0	0	0	0	0	0	0.009	0	ID
Fruit_Bat/Lebanon/RL113	0.036	0.036	0.036	0.018	0.027	0.018	0.018	0.018	0.018	0.018	0.018	0.018	0	0	0	0	0	0	0	0	0	0	0	0	0	0	0	0	0.009	0	0	ID
BtCoV_HKU9-3	0.036	0.036	0.036	0.018	0.027	0.018	0.018	0.018	0.018	0.018	0.018	0.018	0	0	0	0	0	0	0	0	0	0	0	0	0	0	0	0	0.009	0	0	0	ID
	ID
	1	ID
	1	1	ID
	0.982	0.982	0.982	ID
	0.973	0.973	0.973	0.991	ID
	0.982	0.982	0.982	1	0.991	ID
	0.982	0.982	0.982	1	0.991	1	ID
	0.982	0.982	0.982	1	0.991	1	1	ID
	0.982	0.982	0.982	1	0.991	1	1	1	ID
	0.982	0.982	0.982	1	0.991	1	1	1	1	ID
	0.982	0.982	0.982	1	0.991	1	1	1	1	1	ID
	0.982	0.982	0.982	1	0.991	1	1	1	1	1	1	ID
	0.964	0.964	0.964	0.982	0.973	0.982	0.982	0.982	0.982	0.982	0.982	0.982	ID
	0.964	0.964	0.964	0.982	0.973	0.982	0.982	0.982	0.982	0.982	0.982	0.982	1	ID
	0.964	0.964	0.964	0.982	0.973	0.982	0.982	0.982	0.982	0.982	0.982	0.982	1	1	ID
	0.964	0.964	0.964	0.982	0.973	0.982	0.982	0.982	0.982	0.982	0.982	0.982	1	1	1	ID
	0.964	0.964	0.964	0.982	0.973	0.982	0.982	0.982	0.982	0.982	0.982	0.982	1	1	1	1	ID
	0.964	0.964	0.964	0.982	0.973	0.982	0.982	0.982	0.982	0.982	0.982	0.982	1	1	1	1	1	ID
	0.964	0.964	0.964	0.982	0.973	0.982	0.982	0.982	0.982	0.982	0.982	0.982	1	1	1	1	1	1	ID
	0.964	0.964	0.964	0.982	0.973	0.982	0.982	0.982	0.982	0.982	0.982	0.982	1	1	1	1	1	1	1	ID
	0.964	0.964	0.964	0.982	0.973	0.982	0.982	0.982	0.982	0.982	0.982	0.982	1	1	1	1	1	1	1	1	ID
	0.964	0.964	0.964	0.982	0.973	0.982	0.982	0.982	0.982	0.982	0.982	0.982	1	1	1	1	1	1	1	1	1	ID
	0.964	0.964	0.964	0.982	0.973	0.982	0.982	0.982	0.982	0.982	0.982	0.982	1	1	1	1	1	1	1	1	1	1	ID
	0.964	0.964	0.964	0.982	0.973	0.982	0.982	0.982	0.982	0.982	0.982	0.982	1	1	1	1	1	1	1	1	1	1	1	ID
	0.964	0.964	0.964	0.982	0.973	0.982	0.982	0.982	0.982	0.982	0.982	0.982	1	1	1	1	1	1	1	1	1	1	1	1	ID
	0.964	0.964	0.964	0.982	0.973	0.982	0.982	0.982	0.982	0.982	0.982	0.982	1	1	1	1	1	1	1	1	1	1	1	1	1	ID
	0.964	0.964	0.964	0.982	0.973	0.982	0.982	0.982	0.982	0.982	0.982	0.982	1	1	1	1	1	1	1	1	1	1	1	1	1	1	ID
	0.964	0.964	0.964	0.982	0.973	0.982	0.982	0.982	0.982	0.982	0.982	0.982	1	1	1	1	1	1	1	1	1	1	1	1	1	1	1	ID
	0.955	0.955	0.955	0.973	0.964	0.973	0.973	0.973	0.973	0.973	0.973	0.973	0.991	0.991	0.991	0.991	0.991	0.991	0.991	0.991	0.991	0.991	0.991	0.991	0.991	0.991	0.991	0.991	ID
	0.964	0.964	0.964	0.982	0.973	0.982	0.982	0.982	0.982	0.982	0.982	0.982	1	1	1	1	1	1	1	1	1	1	1	1	1	1	1	1	0.991	ID
	0.964	0.964	0.964	0.982	0.973	0.982	0.982	0.982	0.982	0.982	0.982	0.982	1	1	1	1	1	1	1	1	1	1	1	1	1	1	1	1	0.991	1	ID
	0.964	0.964	0.964	0.982	0.973	0.982	0.982	0.982	0.982	0.982	0.982	0.982	1	1	1	1	1	1	1	1	1	1	1	1	1	1	1	1	0.991	1	1	ID
	0.964	0.964	0.964	0.982	0.973	0.982	0.982	0.982	0.982	0.982	0.982	0.982	1	1	1	1	1	1	1	1	1	1	1	1	1	1	1	1	0.991	1	1	1	ID
